# Supplementary material for: Asperflaloids A and B from Aspergillus flavipes DZ-3, an Endophytic Fungus of Eucommia ulmoides Oliver
Source: Molecules. 2021 Jun 9;26(12):3514. doi: 10.3390/molecules26123514 (PMC8228597; doi:10.3390/molecules26123514)
Supplement: Supplementary file 1 [file molecules-26-03514-s001.zip]

Archive with 1 entries (1 files):
- molecules-1251608-supplementary.pdf
